# Supplementary material for: Protein Palmitoylation in Bovine Ovarian Follicle
Source: Int J Mol Sci. 2021 Oct 29;22(21):11757. doi: 10.3390/ijms222111757 (PMC8583988; doi:10.3390/ijms222111757)
Supplement: Supplementary file 1 [file ijms-22-11757-s001.zip]

Archive with 1 entries (1 files):
- ijms-1396990-supplementary.pdf
